# Supplementary material for: Microcephalin 1/BRIT1-TRF2 interaction promotes telomere replication and repair, linking telomere dysfunction to primary microcephaly
Source: Nat Commun. 2020 Nov 17;11:5861. doi: 10.1038/s41467-020-19674-0 (PMC7672075; doi:10.1038/s41467-020-19674-0)
Supplement: Supplementary file 3 — Source Data [file 41467_2020_19674_MOESM3_ESM.zip]

Archive with 2 entries (2 files):
- Source Data.xlsx
- Extended comments checklist.docx
