# Supplementary material for: Microcephalin 1/BRIT1-TRF2 interaction promotes telomere replication and repair, linking telomere dysfunction to primary microcephaly
Source: Nat Commun. 2020 Nov 17;11:5861. doi: 10.1038/s41467-020-19674-0 (PMC7672075; doi:10.1038/s41467-020-19674-0)
Supplement: Supplementary file 3 — Source Data [file 41467_2020_19674_MOESM3_ESM.zip › Source Data.xlsx]

## Sheet: Figure 2
Figure 2b: MCPH1-TRF2 Co-IP
	IP blot: anti-FLAG antibody					IP blot: anti-Myc antibody					Input blot: anti-FLAG antibody					Input blot: anti-Myc antibody						Input blot: anti-g-tubulin antibody
	Figure 2d: FLAG-MCPH1 foci at telomeres (%)
		WT		AA		S333A		S333D		ΔBRCT		WT + MG132		ΔBRCT + MG132
		Vector	TPP1RD	Vector	TPP1RD	Vector	TPP1RD	Vector	TPP1RD	Vector	TPP1RD	Vector	TPP1RD	Vector	TPP1RD
	Repeat 1	10.4478	68	0	23.6842	50	69.4444	0	20.4546	7.93651	8.75	12.3077	70	11.7647	12.1622
	Repeat 2	13.2075	60.2941	0	16.4557	48.6487	65.7143	1.35135	22.3881	5.12821	4.7619	12.069	68.0851	12.9032	12.5
	Repeat 3	8.82353	57.4074	0	16.6667	45.2381	63.4146	0	17.5	3.125	5.40541	9.52381	64	5.88235	5.71429
	Figure 2g: mMCPH1 foci at telomeres (%)
		WT		ΔBRCT
		Vector	TIN2A110R	Vector	TIN2A110R
	Repeat 1	1.75439	57.377	0	1.35135
	Repeat 2	1.17647	52.7143	0	0
	Repeat 3	0	60.5366	0	0.5

## Sheet: Figure 3
	Figure 3b: MCPH1 foci at telomeres (%)
	Vector			TRF2BM			TPP1RD			TRF2BM + TPP1RD
	MCPH1+/+	MCPH1/ B2	MCPH1/ A5	MCPH1+/+	MCPH1/B2	MCPH1/A5	MCPH1+/+	MCPH1/B2	MCPH1/A5	MCPH1+/+	MCPH1/B2	MCPH1/A5
Repeat 1	7.14286	0		12.1951	0		37.2881	0.571429
Repeat 2	2.16216	0	0	2.08333	0	0	29.3839	0	0	6.29412	0	0
Repeat 3	3.5461	0	0	2.94118	0	0	30.303	0.862069	0	8.51064	0	0
Figure 3d: BARD1 TIFs (%)
	MCPH1+/+		MCPH1/
			Vector		WT		S333A		S333D
	Vector	TPP1RD	Vector	TPP1RD	Vector	TPP1RD	Vector	TPP1RD	Vector	TPP1RD
Repeat 1	3.125	22.2222	1.47059	5.55556	2.45902	18.4783	4.16667	19.3548	2.77778	8.52713
Repeat 2	1.24224	19.6319	1.16959	7.07547	1.08108	17.6991	1.77515	20.625	1.30719	10.8333
Figure 3e: p-RPA32 TIFs (%)
	MCPH1+/+		MCPH1/
			Vector		WT		S333A		S333D
	Vector	TPP1RD	Vector	TPP1RD	Vector	TPP1RD	Vector	TPP1RD	Vector	TPP1RD
Repeat 1	5.34351	44.5783	5.35714	24.7312	4.73373	41.0256	6	46.2428	5.07246	27.8788
Repeat 2	5.91716	47.2081	5.52147	21.1957	4.8	45.4545	5.37634	44.8649	5.88235	23.8994
Figure 3f: CTIP TIFs (%)
	MCPH1+/+		MCPH1/
			Vector		WT		S333A		S333D
	Vector	TPP1RD	Vector	TPP1RD	Vector	TPP1RD	Vector	TPP1RD	Vector	TPP1RD
Repeat 1	1.85185	17.4917	1.51515	7.84314	1.36986	16.0173	2.09424	18.0488	1.85185	8.45771
Repeat 2	3.96825	18.1159	3.50877	8.06452	3.64963	17.4242	4.83871	17.8862	4.31034	7.03125
Figure 3g: EXOI TIFs (%)
	MCPH1+/+		MCPH1/
			Vector		WT		S333A		S333D
	Vector	TPP1RD	Vector	TPP1RD	Vector	TPP1RD	Vector	TPP1RD	Vector	TPP1RD
Repeat 1	1.3986	8.24176	0.952381	3.38983	1.37931	8.02469	1.71429	8.5	1.11111	4.34783
Repeat 2	1.84332	9.09091	2.10526	3.07692	1.77515	8.93855	2.45399	8.17308	2	2.90698
Figure 3i: RAD51 TIFs (%)
	MCPH1+/+		MCPH1/
			Vector		WT		S333A		S333D
	Vector	TPP1RD	Vector	TPP1RD	Vector	TPP1RD	Vector	TPP1RD	Vector	TPP1RD
Repeat 1	2.73973	14.1026	1.5873	6.15385	2.27273	12	3.27869	14.0351	1.81818	6.49351
Repeat 2	3.50877	12.8571	3.125	5.88235	3.38983	12.5	3.63636	12.9032	2.08333	5.40541
Repeat 3	1.83486	15	2.20588	6.17284	3.07692	13.2653	2.5641	12.9032	2.12766	4.44444

## Sheet: Figure 4
	Figure 4b: chromosome fusions (%)
	Vector			TRF2BM			TPP1RD			TRF2BM + TPP1RD
	MCPH1+/+	MCPH1/ B2	MCPH1/ A5	MCPH1+/+	MCPH1/B2	MCPH1/A5	MCPH1+/+	MCPH1/B2	MCPH1/A5	MCPH1+/+	MCPH1/B2	MCPH1/A5
Repeat 1	0.29703	0.11534		28.4575	20.5394		0.622776	0.220994
Repeat 2	0	0	0	17.2739	19.3929	17.3924	0.15528	0.308166	0.750751	20.1079	20.3605	17.546
Repeat 3	0	0	0	20.068	16.1793	13.2766	0.193424	0.174216	0.162338	17.3038	18.6186	16.5766
	Figure 4c: chromatid fusions (%)
	Vector			TRF2BM			TPP1RD			TRF2BM + TPP1RD
	MCPH1+/+	MCPH1/ B2	MCPH1/ A5	MCPH1+/+	MCPH1/B2	MCPH1/A5	MCPH1+/+	MCPH1/B2	MCPH1/A5	MCPH1+/+	MCPH1/B2	MCPH1/A5
Repeat 1	0.09901	0.11534		8.06738	6.95021		0.800712	0.110497
Repeat 2	0.497018	0.654664	0.881057	7.53769	10.4553	13.2921	1.39752	1.69491	2.1021	7.62712	6.99894	11.9018
Repeat 3	0.647249	0.419287	0.548446	6.63265	7.60234	7.02811	0.773694	0.522648	0.487013	10.8652	7.50751	9.72973
	Figure 4e: T-SCEs (%)
	Vector					TPP1RD
	Scramble	shMCPH1				Scramble	shMCPH1
		Vector	WT	S333A	S333D		Vector	WT	S333A	S333D
Repeat 1	4.72915	1.57895	5.07576	4.20475	2.72232	7.79082	4.01929	8	7.41924	4.26288
Repeat 2	4.5771	1.96078	4.00729	4.90196	2.17391	8.11881	3.71134	8.21918	8.02676	4.28266
Repeat 3	4.38757	1.99675	4.71869	5.29595	2.36049	9.69388	4.75352	9.29578	9.10968	4.51807

## Sheet: Figure 5
	Figure 5b: MTS (%)
	DMSO					APH
	MCPH1+/+	MCPH1/				MCPH1+/+	MCPH1/
		Vector	WT	S333A	S333D		Vector	WT	S333A	S333D
Repeat 1	3.42105	20.0431	12.807	9.24214	20.9302	9.70696	29.584	19.9637	10.0159	28.3708
Repeat 2	4.59364	19.5266	8.02213	6.4803	18.7192	10.0318	28.5461	11.002	10.4027	27.3148
Repeat 3	5.64516	23.5479	10.0145	8.98716	16.7116	12.2881	28.4091	11.5562	10.8835	24.9643
	Figure 5c: MCPH1-TRF2 Co-IP in synchronized U2OS cells
	Anti-MCPH1 antibody											Anti-TRF2 antibody
					Anti-Cyclin A antibody							Anti-g-tubulin antibody
	Figure 5d: MCPH1-TRF1 co-localization in FUCCI cells (%)							Figure 5f: Labelled fibers length (arbitrary units)							Figure 5h: IdU/CldU ratio
	IMR-90			HeLa				Scramble			shMCPH1				Scramble	shMCPH1
	G1	S/G2		G1	S/G2			CldU	IdU		CldU	IdU				Vector	WT	S333A	S333D
Repeat 1	1.5	6.4		1.7	8.2			65.5134	300.461		10.198	30.5287			0.928008	0.914123	0.834438	0.421767	1.29661
Repeat 2	2.1	8.8		2.8	11.1			148.862	134.536		275.862	50.1199			0.959932	0.130418	0.772897	0.741493	0.196457
								182.15	109.417		69.5701	272.389			0.919697	1.00757	1.32633	1.33488	0.671095
								215.222	56.6392		5.3333	94.255			0.231592	0.160343	1.28314	0.831072	1.1338
								132.11	153.457		23.6008	22.6372			1.11395	0.301757	0.5037	1.14115	0.495834
								100.975	252.042		128.445	186.873			1.25241	0.427173	0.973471	1.37382	0.950229
								94.0213	182.793		180.29	41.8731			0.872076	0.857493	0.810333	1.79426	0.283237
								64.5941	74.4312		78.2099	46.8615			0.511226	0.884943	1.44094	1.70432	0.473413
								164.547	138.942		151.855	97.0155			1.17259	0.555148	0.632532	0.813706	0.0730391
								58.1378	88.0909		50.1597	26.0768			0.969051	0.25	1.3563	1.58391	0.545331
								59.0931	85.0412		174.133	170.175			1.03051	0.837162	0.798055	1.18101	0.63923
								52	147.873		45.8736	104.074			1.72838	0.991102	1.06757	1.71834	0.132893
								65.617	72.7186		162.445	187.925			1.55797	0.416202	1.3206	2.09368	0.314016
								84.0238	82		46.1736	20.9338			0.573279	0.571993	0.80131	2.28724	0.713556
								168.428	120.416		53.6656	165.211			1.16643	1.00095	1.11059	1.11216	1.54761
								186.043	212.603		55.6058	103.247			0.48254	0.460439	0.573967	0.960902	0.194225
								189.965	186.097		102.313	18.868			1.41018	0.0440834	1.48764	1.09795	0.572519
								60.5706	103.912		171.732	100.664			0.62528	1.18366	1.02643	0.196425	0.496529
								142.189	184.196		39.4462	118.423			1.17249	0.769749	1.07437	1.13856	0.755628
								102.29	186.714		37.3631	18.4391			1.09449	0.377101	1.86078	0.757169	1.07656
								150.319	42.4264		172.418	20.5913			0.8455	0.495061	1.05583	1.54126	0.264737
								86.8332	123.411		132.966	125.539			0.768384	1.79154	0.765751	0.903637	0.78428
								42.4264	113.225		85.9069	38.6264			0.924976	0.0919629	1.49288	1.41731	0.84485
								218.929	120.814		119.332	180.278			0.881035	0.540176	0.377513	1.34803	0.992877
								170.294	126.265		29.1204	239.633			0.164763	0.738304		0.574475	0.519908
								162.936	98.7418		221.964	236.922			1.9321	0.48258		2.08653	0.663791
								73.7835	147.757		186.269	89.822				1.21679		1.7605	0.132893
								45.3431	28.8444		185.602	49.3964				0.475454		0.831468	0.314016
								129.288	71.218		103.576	40.05				0.395561		1.43771	0.713556
								60.1332	205.585		101.548	27.7849				0.376353		0.283825	1.57853
								130.138	159.298		101.39	8				0.195328		0.816786	0.194225
								126.895	154.467		148.862	106.733						1.28021	0.572519
								20.8806	67.2012		88.8144	62.1289						1.3625	0.496529
								93.6803	144.18		123.542	129.692						1.34146	0.755628
								103.73	14.5602		65.1153	18.868						0.891322	1.12544
								92.1954	62.0967		36.7151	60.959						0.628531	0.264737
								103.247	79.6492		95.7079	44.4072						1.36815	0.78428
								122.589	138.008		35.4401	151.644						1.46299
								48.0416	64.622		97.591	24.4131						2.08826
								68.4105	83.9524		52.4976	58.8558						0.750438
								41.2311	184.391		88.8426	87.4757						1.68814
								36.4966	164.754		42.19	29.7321						2.44952
								123.047	93.7443		114.978	46.7343
								202.356	116.275		130.43	20.5913
								223.893	188.489		72.4707	31.6228
								88.295	66.4831		39.2938	121.557
								130.292	293.386		77.1751	20.0998
								103.974	46.8615		64.8999	16
								44.2719	70.7107		29.1204	13.4164
								125.603	154.69		118.068	28.2843
								86.4382	182.099		48.4149	20.5913
								64.1249	200.848		135.882	169.446
								92.7793	58.3095		27.8568	54.626
								29.7321	70.2567		87.6584	20.5913
								66.4831	77.2528		62.1289	29.1204
								57.2014	24.4131		82.8734	58.3095
								42.0476	182.571		56.3205
								118.928	200.489		73.4302
								137.201	113.508		26.6833
								133.686	130.384		152.961
								152.076	65.1153		10
								73.5391	125.284		16.1245
								28.8444	144.014		36
								122.066	179.8		52.9528
								104.307	81.4371		72.111
								45.1221	89.1067		37.5766
								84.5682	50.1199		101.193
								139.786	31.6228		39.4895
								111.302	64.7765		46.0435
								63.561	99.2975		18.1108
								53.8516	36.4966
								196.469	50.1597
								118.406	148.809
								45.2548	85.0882
								98.813	79.3221
								131.14	78.4092
								138.622	77.8974
								92.6499	112.071
								102.216	177.133
								163.313	221.287
								137.949	32.5576
								112.071	112.178
								90	162.505
									68.9638
									168.808
									113.208
									60.8276
									53.8516
									200.04
									117.388
									51.614
									95.0368
									109.289
									80.025
									77.7946
									108.166
									126.051
									205.266
									140.246

## Sheet: Figure 6b-g
	Figure 6b: MCPH1/g-H2AX co-localization (%)								Figure 6d: MCPH1/SMARCAL1 co-localization (%)
	DMSO			APH
	MCPH1+/+	MCPH1/			MCPH1/
		Vector	WT MCPH1	MCPH1+/+	Vector	WT MCPH1			DMSO	APH
Repeat 1	6.31579	0		40.625	0.952381			Repeat 1	6.61157	39.8148
Repeat 2	2.88066	0	4.91803	39.2157	0	27.2727		Repeat 2	7.36842	43.2836
Repeat 3	3.9801	0	3.92157	29.6875	0.793651	30.7692		Repeat 3	5.81395	34.7826
Figure 6e: HDR factors co-localization with g-H2AX (%)
	BARD1							RAD51							p-RPA32 (S4/S8)
	DMSO			APH				DMSO			APH				DMSO			APH
	MCPH1+/+	MCPH1/ + Vector		MCPH1+/+	MCPH1/ + Vector			MCPH1+/+	MCPH1/ + Vector		MCPH1+/+	MCPH1/ + Vector			MCPH1+/+	MCPH1/ + Vector		MCPH1+/+	MCPH1/ + Vector
		Vector	WT MCPH1		Vector	WT MCPH1			Vector	WT MCPH1		Vector	WT MCPH1			Vector	WT MCPH1		Vector	WT MCPH1
Repeat 1	2.0202	2.5641	2.66667	19.2308	7.98122	15.2542		2.08333	2.43902	1.98676	22.093	7.69231	19.4444		0.714286	0.840336	0	9.90991	1.14942	8.39161
Repeat 2	5.02092	5.52486	5.97015	20	10.2041	19.7452		0	0.628931	2.21607	18.9076	7.04846	18.5654		1.03093	1.16959	1.92308	8.55263	2.04082	10.3704
	Figure 6g: number of g-H2AX foci (sorted from smaller number to largest)
	Untreated					0 hours					2 hours					4 hours					8 hours
	MCPH1+/+	Vector	WT MCPH1	MCPH1S333A	MCPH1S333D	MCPH1+/+	Vector	WT MCPH1	MCPH1S333A	MCPH1S333D	MCPH1+/+	Vector	WT MCPH1	MCPH1S333A	MCPH1S333D	MCPH1+/+	Vector	WT MCPH1	MCPH1S333A	MCPH1S333D	MCPH1+/+	Vector	WT MCPH1	MCPH1S333A	MCPH1S333D
	0	0	0	0	0	0	0	0	0	0	0	2	0	0	0	0	0	0	0	0	0	0	0	0	0
	0	0	0	0	0	1	2	4	0	8	0	3	0	1	2	0	0	0	0	0	0	0	0	0	0
	0	0	0	0	0	3	4	7	0	8	1	3	0	1	3	0	0	0	0	0	0	0	0	0	0
	0	0	0	0	0	4	6	8	1	8	1	4	0	1	5	0	1	0	0	0	0	0	0	0	0
	0	0	0	0	0	5	9	8	2	9	2	5	1	2	5	1	1	0	0	0	0	0	0	0	0
	0	0	0	0	0	6	9	10	4	9	2	6	1	3	5	1	1	0	2	0	0	0	0	0	0
	0	0	0	0	0	7	9	11	5	11	2	6	1	4	7	1	1	0	2	1	0	1	0	0	0
	0	0	0	0	0	8	11	12	6	14	3	6	3	4	7	1	1	1	2	1	0	1	0	1	0
	0	0	0	0	0	8	12	12	6	16	4	7	3	4	7	1	3	1	2	1	0	1	0	1	0
	0	0	0	0	0	9	12	13	7	16	4	7	4	4	9	1	3	1	2	1	1	1	1	1	0
	0	0	0	0	0	9	12	14	7	16	4	7	4	5	9	2	3	1	3	2	1	2	1	1	1
	0	0	0	0	0	9	12	15	8	17	4	7	5	5	9	2	4	1	4	2	1	2	1	1	1
	0	0	0	0	0	10	13	15	10	17	4	8	6	5	9	2	4	1	4	2	1	2	1	1	1
	0	0	0	0	0	10	14	15	11	18	4	10	6	7	10	3	5	1	4	3	1	2	1	1	1
	0	0	0	0	0	12	16	16	11	19	5	10	6	7	10	3	5	2	5	3	2	2	1	1	1
	0	0	0	0	0	12	17	17	11	19	5	10	7	7	10	4	5	2	5	3	2	2	1	2	1
	0	0	0	0	0	12	17	18	11	20	5	11	7	8	10	4	6	2	5	3	2	3	2	2	2
	0	0	0	1	0	14	18	18	11	20	6	11	8	8	10	4	7	2	6	3	3	3	2	2	2
	1	0	0	1	0	14	18	19	12	20	6	11	8	8	10	4	8	3	7	4	3	3	2	2	2
	1	1	0	1	0	15	18	19	13	21	8	12	9	9	11	4	9	3	7	4	3	3	2	2	2
	1	1	0	1	0	15	18	19	13	23	8	12	10	9	11	5	10	4	7	4	3	3	2	2	2
	1	1	0	1	0	16	19	20	14	23	8	12	10	10	12	5	11	4	7	4	3	3	2	2	2
	1	1	0	1	0	16	19	20	16	23	9	12	11	11	12	5	11	4	7	4	3	3	2	2	3
	1	1	0	1	0	16	20	20	17	24	10	13	12	11	12	6	12	4	7	4	3	3	3	2	3
	2	1	0	1	0	16	20	20	17	24	10	13	13	11	12	6	12	5	7	4	4	4	3	2	3
	2	1	0	1	0	16	20	21	18	24	10	13	14	11	13	6	13	5	8	4	4	4	3	3	4
	2	1	0	1	0	17	21	22	19	24	10	14	15	12	13	6	13	5	8	5	4	5	3	3	4
	2	1	0	1	0	17	22	22	19	24	11	14	15	13	13	6	13	6	8	5	4	5	3	3	4
	3	2	0	1	0	17	22	22	22	24	11	15	15	13	14	6	13	6	8	5	4	5	4	3	5
	3	2	0	1	0	18	24	22	22	25	12	15	16	13	14	7	15	6	8	5	4	5	4	3	5
	3	2	0	1	1	18	24	22	23	25	12	16	17	14	15	8	15	6	9	5	4	6	4	3	5
	3	2	0	2	1	18	25	23	25	25	13	16	19	15	15	8	17	6	9	5	5	6	4	3	5
	3	2	0	2	1	19	25	24	25	25	14	17	19	15	15	8	17	7	9	6	5	6	5	4	5
	3	2	0	2	1	19	25	24	25	26	14	18	20	16	15	8	17	7	10	6	6	7	5	4	5
	3	2	1	2	1	20	26	25	25	26	15	18	21	17	15	9	17	7	10	6	6	7	5	4	6
	3	2	1	2	1	21	26	25	26	26	15	18	21	17	15	9	18	7	10	6	6	7	5	4	6
	3	2	1	2	1	21	27	27	27	26	16	18	22	17	16	9	18	7	10	6	6	7	5	5	6
	3	3	1	2	1	22	27	27	27	26	17	19	24	18	16	9	19	8	10	6	7	7	6	5	6
	3	3	1	3	1	22	27	28	27	26	18	19	24	18	17	9	19	8	11	6	7	7	6	5	6
	4	3	1	3	1	22	28	28	28	27	18	20	28	18	17	10	20	8	11	6	7	7	6	6	6
	4	3	1	3	2	22	30	28	28	27	19	20	28	18	17	10	21	8	11	6	8	7	6	6	7
	4	3	1	3	2	23	30	28	29	28	21	20	28	19	17	10	22	9	12	6	8	8	6	6	7
	4	3	1	3	2	23	31	29	29	28	22	21	28	19	17	10	23	9	12	7	8	8	6	6	7
	4	3	1	3	2	23	31	29	30	28	22	21	29	19	17	11	23	9	12	8	8	8	7	6	8
	4	3	2	3	2	24	32	29	30	28	23	21	31	20	18	11	23	9	12	8	9	8	7	7	8
	4	4	2	4	2	25	32	29	30	29	23	22	31	21	18	11	23	10	12	8	9	9	7	7	9
	4	4	2	4	2	27	33	29	31	29	23	23	34	21	19	11	23	10	13	8	9	9	7	7	9
	5	4	2	4	2	27	34	29	32	29	24	24	36	21	19	11	25	11	13	8	11	9	8	7	9
	5	5	2	4	2	28	34	29	32	29	24	24	37	21	19	12	25	11	14	9	11	10	8	7	9
	5	5	2	4	2	28	34	30	32	30	24	25	37	22	19	12	25	11	14	9	11	10	8	8	9
	5	5	2	4	2	29	34	31	32	31	24	26	37	22	19	12	26	11	14	9	12	10	9	8	9
	6	5	3	4	2	30	34	31	33	31	24	26	38	22	19	12	26	12	14	9	12	10	9	8	10
	8	5	3	5	3	31	34	31	33	33	25	26	39	22	19	13	26	12	14	9	12	10	9	9	10
	9	6	3	6	3	32	36	32	34	34	26	26	40	23	19	13	27	13	14	11	14	11	10	9	10
	9	6	3	6	3	32	37	32	35	35	26	27	44	25	20	13	28	14	14	11	14	11	10	9	11
		7	3	6	3	33	37	32	35	35	27	27	46	26	20	14	28	14	14	12	17	11	11	10	11
		7	3	6	3	36	37	32	36	35	27	27	46	26	20	14	29	15	14	12	17	12	11	10	11
		8	3	6	3	37	37	34	37	36	28	29	47	26	20	14	29	15	15	12	17	12	11	10	12
		8	4	7	3	39	39	35	38	36	28	29	49	27	21	14	30	15	15	12	18	12	12	10	12
		8	4	7	3	39	39	36	39	37	28	30	50	27	21	15	30	15	15	13	19	13	12	10	12
		8	4	7	3	40	40	37	39	37	29	31	52	28	21	15	31	15	16	13	22	13	12	11	13
		10	4	7	3	41	42	37	40	38	29	31	55	28	21	15	32	16	16	13	23	14	13	11	14
		10	4	8	3	42	44	37	42	38	30	31	55	28	21	16	32	17	16	14	24	14	13	11	15
		10	4	8	3	47	44	37	42	38	31	31	56	29	22	16	32	17	17	14	24	14	13	11	17
		11	5	9	3	49	45	38	43	38	31	31	60	30	22	16	32	17	17	15	25	14	16	12	17
		12	5	9	3	53	46	39	43	38	33	33		30	22	17	33	17	17	15	29	14	16	13	17
		12	6	9	3	54	48	40	43	40	36	33		32	23	17	33	18	18	15	34	15	16	13	18
		14	6	11	4	57	49	43	44	40	39	33		33	23	17	34	18	19	15	35	15	16	13	18
			6	11	4	58	49	44	44	42	40	34		33	23	17	34	19	19	15	38	15	17	14	18
			7	11	4	61	49	45	46	42	42	35		33	23	17	36	19	19	16	42	16	17	14	19
			7	14	4	62	49	45	46	42	44	35		34	24	18	36	19	20	16		17	17	14	20
			8		4	63	50	46	47	43	46	35		35	24	18	36	20	21	16		17	18	14	25
			10		4	65	51	47	47	43	48	36		36	25	19	36	20	21	16		17	19	15	26
			10		5	69	52	50	48	45	48	36		37	25	19	36	20	22	17		17	21	15	30
			11		5	71	53	51	50	45	49	37		39	25	20	37	22	22	17		17	24	15	31
			12		5	75	55	52	50	46	49	38		39	25	22	37	22	23	17		18	24	15	31
					5	81	56	52	54	47	52	39		40	27	23	38	23	23	17		18	25	15
					5	83	57	54	54	47	55	40		42	28	28	38	24	24	18		18	26	16
					5	85	57	56	57	47	67	41		46	29	33	38	24	24	18		18	28	17
					5		58	57	60	49	74	42		54	29	34	38	26	25	18		18	29	17
					5		60	58	61	50		42		57	30	34	40	27	26	18		19	29	18
					6		62	59	61	50		42		59	32	36	40	27	28	19		19	31	19
					6		64	61	67	51		43		62	32	41	40	28	30	19		19	38	21
					6		65	64	67	52		44			32	51	41	28	31	20		20	40	22
					7		77	65	70	53		44			32		43	33	31	20		21	47	22
					7			67	78	53		45			32		43	35	32	20		21	50	26
					7			71	84	54		45			33		44	35	35	22		22	62	27
					7			78		55		47			39		45	40	36	24		25		29
					10			84		55		48			42		46	57	48	24		27		30
					11					56		51			42		47			25		29		32
					12					57		51			44		47			26		29		38
					13					59		51			45		47			27		29		47
					17					61		63			53		47			28		32
										63		65			55		48			28		32
										68		67			61		55			29		34
												69			61		57			31		36
												69					58			32		38
												70					62			33		38
																	68			37		42
																	68			52		42
																	71			59		44
																	76					44
																	86					46
																						46
																						46
																						48
																						48
																						50
																						58
																						59
																						62

## Sheet: Figure 6h-i
	Figure 6h: Survival assay with hydroxyurea treatment (normalized OD values)
	HU (mM)	MCPH1+/+ + Scramble			MCPH1+/+ + shBRCA1			MCPH1/ + Scramble			MCPH1/ + shBRCA1
	0.01	104.169	100.332	95.4998	92.7635	104.44	102.797	88.3399	107.979	103.681	109.804	99.6265	90.5696
	0.08	81.2885	87.9678	93.8418	78.6818	77.3323	83.1997	71.8873	84.1897	81.7441	63.3053	48.0859	36.3212
	0.16	67.5983	81.0043	74.0881	44.8856	51.5157	52.1612	49.2836	55.3607	53.0632	30.2521	40.5229	29.5985
	0.31	39.9811	30.9332	29.2752	14.4925	18.365	18.9517	27.421	27.5692	30.0889	16.8067	15.2235	14.099
	0.62	10.3514	8.1478	11.8901	8.27303	8.03833	10.2093	11.6354	18.8982	11.0425	12.7918	11.2045	11.3912
	1.25	3.60019	4.0739	5.68451	6.04342	5.45668	5.57403	8.00395	7.04051	8.44862	12.3249	12.605	9.15033
	2.5	3.78967	6.86878	6.01611	6.74751	6.68883	5.51535	10.4496	6.29941	10.1532	11.8581	11.578	10.3642
	5	5.02132	4.73709	7.43723	10.796	9.9159	10.5026	10.3014	9.93083	10.0055	13.0719	16.4332	13.9122
	Figure 6i: Survival assay with Olaparib treatment (normalized OD values)
	Olaparib (mM )	MCPH1+/+ + Scramble			MCPH1+/+ + shBRCA1			MCPH1/ + Scramble			MCPH1/ + shBRCA1
	0.1	0.994873	1.01264	0.99249	1.00222	0.945544	1.05223	0.977232	1.01972	1.00304	1.07944	0.950436	0.970126
	0.3125	0.931004	0.9827	1.01625	0.91032	0.84339	1.00949	0.810442	0.977385	0.975142	0.690708	0.659142	0.709648
	0.625	0.995313	1.01601	0.997293	0.878615	0.939997	0.868478	0.911133	0.941738	0.944135	0.73265	0.829291	0.724129
	1.25	0.961398	1.00829	1.00327	0.701028	0.720231	0.825398	0.774909	0.939264	0.891325	0.778034	0.471598	0.568681
	2.5	0.944331	0.985707	1.02338	0.843559	0.908743	0.890497	0.724324	0.812973	0.927241	0.671459	0.470759	0.625986
	5	0.881653	0.889169	0.90092	0.705843	0.611798	0.806138	0.299985	0.435921	0.530074	0.429524	0.388377	0.408597
	10	0.608796	0.655195	0.593818	0.450711	0.46203	0.505448	0.095303	0.193253	0.250089	0.185822	0.11227	0.168957
	20	0.134265	0.176118	0.160261	0.179417	0.209517	0.26662	0.032752	0.041228	0.053692	0.11423	0.11642	0.107856
	40	0.059671	0.067096	0.056885	0.084302	0.112657	0.122286	0.019291	0.026252	0.038697	0.067415	0.07598	0.09982
	80	0.046931	0.04869	0.044144	0.071209	0.067155	0.084809	0.01488	0.018236	0.028764	0.059248	0.062735	0.098319

## Sheet: Supplementary Figure 2a-b
	Supplementary Figure 2a: Co-IP of MCPH1 with either WT TRF2 or TRF2F120A
	IP blot: Anti-FLAG antibody						IP blot: Anti-Myc antibody
														*Samples not related to the manuscript
	Input blot: Anti-FLAG antibody						Input blot: Anti-Myc antibody						Input blot: Anti-g-tubulin antibody
	Supplementary Figure 2b: Co-IP of MCPH1 with either TRF1 or TRF2
	Anti-Myc and Anti-FLAG antibodies									Anti-MCPH1 antibody
						Anti-g-tubulin antibody

## Sheet: Supplementary Figure 2d-j
	Supplementary Figure 2d: g-H2AX TIFs (%)				Supplementary Figure 2f: endogenous MCPH1 at telomeres (%)				Supplementary Figure 2h: FLAG-MCPH1 foci at telomeres (%)
									WT		S333A		S333D
									Scramble	shTRF2	Scramble	shTRF2	Scramble	shTRF2
	Scramble	shTRF2						Repeat 1	15.7895	7.69231	51.1111	22.7273	1.6129	1.66667
Repeat 1	5	56.962			Scramble	shTRF2		Repeat 2	17.8571	8.42105	46.875	24.2105	3.00752	2.46914
Repeat 2	3.77359	43.7037		Repeat 1	10.7438	4.21053
				Repeat 2	11.5152	5.46448
	Supplementary Figure 2j: FLAG-MCPH1/g-H2AX co-localization (%)
	WT		S333A		S333D		DBRCT
	Untreated	Doxorubicin	Untreated	Doxorubicin	Untreated	Doxorubicin	Untreated	Doxorubicin
Repeat 1	8.33333	63.6364	10	62.1622	9.61538	57.8947	1.75439	1.6129
Repeat 2	9.52381	64.2857	9.80392	66.6667	10.2564	60	2.77778	1.17647

## Sheet: Supplementary Figure 3
	Supplementary Figure 3a: murine MCPH1-TRF2 Co-IP												Supplementary Figure 3c: murine MCPH1 localization at telomeres (%)
	IP blot: anti-Myc and anti-FLAG antibodies					Input blot: anti-Myc and anti-FLAG antibodies
													Vector	TPP1RD
												Repeat 1	3.1	62
												Repeat 2	1.8	53.4
													Supplementary Figure 3f: Myc-mMCPH1 localization at telomeres in WT and H2AX-/- MEFs (%)
													WT MCPH1		MCPH1DBRCT
													Vector	TIN2A110R	Vector	TIN2A110R
												Repeat 1	1.75439	57.377	0	0
												Repeat 2	0	58.5366	0	0
												Repeat 3	1.17647	55.7143	0	0
	Supplementary Figure 3d: Myc-MCPH1 and FLAG-TIN2A110R expression in WT MEFs
	Anti-Myc antibody					Anti-FLAG antibody					Anti-g-tubulin antibody

## Sheet: Supplementary Figure 4
	Supplementary Figure 4a: MCPH1 expression in CRISPR/Cas9-generated HCT116 cell lines											Supplemetary Figure 4c: prophase-like cells (%)
	Anti-MCPH1 antibody					Anti-g-tubulin antibody
												MCPH1+/+	MCPH1/ B2	MCPH1/ A5
											Repeat 1	0	11.9266	11.6796
											Repeat 2	0	14.1732	16.237
											Repeat 3	0	10.4971	9.80392
	* Cell line not used in this study
	The blot panels are horizontally flipped in Supplementary Figure 4a
															Supplementary Figure 4i: g-H2AX TIFs (%)
	Supplementary Figure 4e: Myc-TRF2DBDM and FLAG-TPP1DRD expression in MCPH1+/+ and MCPH1D/D cell lines														Vector			TRF2DBDM			TPP1DRD			TRF2DBDM + TPP1DRD
	Anti-MCPH1 antibody														MCPH1+/+	MCPH1/ B2	MCPH1/ A5	MCPH1+/+	MCPH1/B2	MCPH1/A5	MCPH1+/+	MCPH1/B2	MCPH1/A5	MCPH1+/+	MCPH1/B2	MCPH1/A5
														Repeat 1	2.66667	1.53846		23.4043	26.1905		65.5629	63.964
														Repeat 2	1.89573	1.78571	1.5748	17.3469	16.9355	19.4805	41.8719	37.7143	45.5782	39.7129	42.2764	41.4414
														Repeat 3	2.22222	0.884956	0.943396	21.5686	22.1154	20.7547	45	44.2308	41.791	40	43.2432	42.1053
															Supplementary Figure 4j: 53BP1 TIFs (%)
															Vector			TRF2DBDM			TPP1DRD			TRF2DBDM + TPP1DRD
															MCPH1+/+	MCPH1/ B2	MCPH1/ A5	MCPH1+/+	MCPH1/B2	MCPH1/A5	MCPH1+/+	MCPH1/B2	MCPH1/A5	MCPH1+/+	MCPH1/B2	MCPH1/A5
														Repeat 1	1.20482	1.31004		24.3386	26.0355		80.7882	46.7742
														Repeat 2	1.07527	0.662252	0.909091	14.9378	14.2857	17.0732	58.1818	28.9017	34.9112	24.1379	17.3913	18.75
														Repeat 3	2.08333	0.806452	0.884956	21.1111	21.6981	18.6916	61.8182	34.4186	40.9091	36.1111	37.5	36
	Anti-Myc and anti-FLAG antibodies														Supplementary Figure 4k: BARD1 TIFs (%)
															Vector			TRF2DBDM			TPP1DRD			TRF2DBDM + TPP1DRD
															MCPH1+/+	MCPH1/ B2	MCPH1/ A5	MCPH1+/+	MCPH1/B2	MCPH1/A5	MCPH1+/+	MCPH1/B2	MCPH1/A5	MCPH1+/+	MCPH1/B2	MCPH1/A5
														Repeat 1	1.55039	0.913242	1.19048	1.75439	1.24224	1.13636	17.9355	5.39216	7.51445	3.27869	2.75229	5.06329
														Repeat 2	0.840336	1.78571	2.32558	3.27869	2.53165	2.38095	21.7037	6.89655	6.50406	4.3956	5.97015	3.0303
															Supplementary Figure 4m: p-RPA32 (S33) TIFs (%)
															Vector			TPP1DRD
															MCPH1+/+	MCPH1/ B2	MCPH1/ A5	MCPH1+/+	MCPH1/B2	MCPH1/A5
														Repeat 1	5.46875	5.30973	3.84615	50.289	27.3224	29.1926
														Repeat 2	4.46927	4.57143	5.55556	47.5138	20.155	22.6415
	Anti-g-tubulin antibody														Supplementary Figure 4n: CTIP TIFs (%)
															Vector			TPP1DRD
															MCPH1+/+	MCPH1/ B2	MCPH1/ A5	MCPH1+/+	MCPH1/B2	MCPH1/A5
														Repeat 1	1.55039	0.917431	1.21212	18.0905	8.25243	9.375
														Repeat 2	3.84615	3.80435	4.6083	18.9211	7.01707	8.39565
															Supplementary Figure 4o: EXOI TIFs (%)
															Vector			TPP1DRD
															MCPH1+/+	MCPH1/ B2	MCPH1/ A5	MCPH1+/+	MCPH1/B2	MCPH1/A5
														Repeat 1	1.38889	1.83486	0.862069	7.55814	2.5641	2.09008
														Repeat 2	1.3986	2.65957	2.23464	9.52381	2.7933	3.06122

[truncated: 5 more sheets: Supplementary Figure 5, Supplementary Figure 6, Supplementary Figure 7a-j, Supplementary Figure 7k-n, Supplementary Figure 8]
